# Supplementary material for: Isobavachalcone exhibits antifungal and antibiofilm effects against C. albicans by disrupting cell wall/membrane integrity and inducing apoptosis and autophagy
Source: Front Cell Infect Microbiol. 2024 Jan 22;14:1336773. doi: 10.3389/fcimb.2024.1336773 (PMC10845358; doi:10.3389/fcimb.2024.1336773)
Supplement: Supplementary file 2 [file Table_1.xlsx]

## Sheet: Sheet1
Gene name	Sequence (5'->3')
ATG7	Forward primer	TAGCAGTCCCTATGGTGGGT
	Reverse primer	GTTCGTCACTCCATGCCTCA
ATG8	Forward primer	AAAGACGAGCATCCTTTTGGT
	Reverse primer	TGAGCAATTCTGGCTGCCTC
ATG11	Forward primer	AATCTCCAACGGCACTCCAA
	Reverse primer	ATCACTCTCGGTTCCAGACG
ATG13	Forward primer	CAAGTGTCCCGTCGTCTTCA
	Reverse primer	CTTGCGCGTGAACCAAATGA
ATG15	Forward primer	ATTGGGCAGAACATTCGGGT
	Reverse primer	TCGGTCACCACATCGTACAC
ATG33	Forward primer	ACTGAAGCATTCTGAGTCCAGT
	Reverse primer	GGCGTTGGTTGTTCCTGTTC
VPS15	Forward primer	AAGGTCCCCAAACTGCTTCA
	Reverse primer	GCAGTAGCAGCCAAATACGG
VPS33	Forward primer	TAGCTTGGGGTTTACCAGCC
	Reverse primer	TCCACTCCCACTGATCCCAA
WSC2	Forward primer	ACCACTCAACCTCGAACCAC
	Reverse primer	AATGCTGTTCCTGCCACTGA
YME1	Forward primer	GGCGAACCCATAAACAAGGC
	Reverse primer	TTACGCTGTTGGCATTGGGT
FKS1	Forward primer	CAGCTTGGTCTGCTGATCCT
	Reverse primer	CCTGAGCTGGTGACATACGG
WSC1	Forward primer	TGGTGGTGACTCCAAAGGTG
	Reverse primer	AGCTTGATGAAGCACTCCCC
ERG11	Forward primer	GACGTGATGCTGCTCAAAAGA
	Reverse primer	GGCAGCAGCAGTATCCCATC
ERG3	Forward primer	CGTGCCACTACTGCCATTCC
	Reverse primer	ACAGATGGCCAGTGTAACCA
HSP90	Forward primer	TGGGAATCTAACGCTGGTGG
	Reverse primer	TCTTCGGAATCGACAACCCC
AIF1	Forward primer	GGTTTGGCAACGACAACGAA
	Reverse primer	ACAACGGCTCTTGTGGGAAA
